# Supplementary material for: Exogenous L-arginine increases intestinal stem cell function through CD90+ stromal cells producing mTORC1-induced Wnt2b
Source: Commun Biol. 2020 Oct 23;3:611. doi: 10.1038/s42003-020-01347-9 (PMC7584578; doi:10.1038/s42003-020-01347-9)
Supplement: Supplementary file 4 — Supplementary Data 1 [file 42003_2020_1347_MOESM4_ESM.xlsx]

## Sheet: Figure 1
		Figure 1b
			Ctrl				Arg
		Serum	5.7626	13.9094	23.0745	25.1112	35.2948	50.57	73.9921	25.1112
		SI content	60.7535	36.3131	30.203	63.8085	114.726	89.2673	56.6801	103.524
		SI tissue	15.9461	32.2397	16.9644	28.1663	65.8452	35.2948	69.9186	76.0288
		Figure 1c-villus height								Figure 1c-crypt depth
		C1	232.409	245.095	228.185	206.047	252.117			C1	38.3892	39.0489	42.3894	45.0283	42.0947
		C2	189.294	211.093	196.294	199.385	171.384	172.483		C2	34.0492	37.2839	37.2983	41.1084	36.3094	33.3947
		C3	228.448	230.092	219.294	218.378				C3	45.1048	43.2088	49.104	38.0293
		C4	241.493	238.474	229.898	251.942	233.439			C4	49.1038	42.094	42.0384	48.1029	42.0984
		C5	197.384	213.294	208.1	188.284	223.498	218.084		C5	39.4093	43.1039	44.1104	36.6344	35.2638	46.0193
		C6	248.378	269.494	237.489	238.484	225.175			C6	42.0493	48.2103	51.0381	45.4994	46.2839
		D1	310.567	278.789	271.369	270.789	253.169	323.195		D1	46.4814	53.4789	45.7489	39.2938	52.4561	53.4336
		D2	328.798	313.389	290.169	243.367	353.798	291.798		D2	51.3982	52.0987	48.2938	56.0397	42.3038	55.307
		D3	366.283	372.288	297.198	308.481	366.029			D3	57.8764	64.031	62.2776	57.3712	62.7491
		D4	280.18	274.679	239.498	244.798				D4	54.3798	55.9173	56.5298	49.3682
		D5	266.987	288.639	270.481	327.678				D5	40.2891	49.4922	39.0491	45.3466
		D6	290.367	310.38	270.379	302.468	290.379			D6	43.3791	46.2355	38.4807	39.4791	44.1538
		Figure 1d-duodenum			Figure 1d-jejunum			Figure 1d-ileum				Figure 1e
		Ctrl	Arg		Ctrl	Arg		Ctrl	Arg			Ctrl	Arg
		35.7143	33.3333		33.3333	41.8605		17.7778	36.1702			3.96	5.8
		33.3333	56.25		19.0476	58.8235		32.6923	50.9091			2.6	6.08
		38.8889	47.3684		32	37.1429		34.2105	49.0196			3.46	3.8
		22.7273	34.4828		25	45.1613		36.5854	43.4783			1.42	4
		21.0526	28.9474		26.087	52.1739		33.3333	48.8372
		28.125	50		36.3636	37.037		34.0909	50
		25	32.4324		36	40		37.8378	42.1053
		25	40.625		23.6842	44.4444		33.3333	36.3636
		33.3333	38.8889		30.303	42.4242		25	44.1861
		38.7097	31.8182		28.125	43.2432		22.5	43.4783
		21.0526	42.4242		24.3243	36.3636		45.2381	43.1373
		23.0769	25.8065		28.5714	35.7143		29.7872	44.4444
		28	32.1429		36.3636	25		34.0909	39.5833
		31.8182	28.9474		26.9231	29.0323		33.3333	57.1429
		26.9231	31.8182		30.4348			26.5306
		25.8065	39.4737					28.9474
		Figure 1f				Figure 1g			Figure 1f
		Ctrl	Arg			Ctrl	Arg		Ctrl	Arg
		5	9			0.1	0.195		0.008	0.023
		6	8			0.15	0.2225		0.012	0.014
		4	7			0.1325	0.205		0.011	0.016
		5	6			0.195	0.17		0.008	0.018
		6	5			0.105	0.255		0.009	0.022
		6	5			0.14	0.145		0.013	0.019
		5	9
		4	7
		6	8
		3	6
		9	7
		5	7
		4	6
		6	9
		6	11
		5	5
		4	8
		9	6
		8	3
		6	7
		5	9
		10	8
		6	11
		4	2
		9	9
		6	11
		4	3
		5	8
		4	9
		9	6
		6	9
		4	7
		5	7
		6	9
		6	8
		4	6
		3	9
		2	9
		9	7
		4	7
		5	8
		6	6
		5	7
		5	7
		4	9
		5	5
		6	6
		3	6
		3	9
		4	7
		6	8
		2	9
		3	10
		4	12
		5	9
		5	8
		6	6
		2	6
		1	7
		5	9
			7
			8
			9
			7
			11
			10
			9
			6
			9
			5
			3

## Sheet: Figure 2
	Figure 2c-Organoid per ISC Lgr5+ ISC			Figure 2c-MFI of Lgr5 Lgr5+ ISC
	ENR	ENR-Arg		ENR	ENR-Arg
	0.015	0.02		3.473	4.209
	0.01	0.01		2.984	3.884
	0.015	0.015		4.018	3.698
	0.01	0.015		4.298	2.987
	0.015	0.01		3.984	4.032
	0.02	0.01		4.392	3.989
	Figure 2e-Organoid per ISC Lgr5+ ISC			Figure 2e-MFI of Lgr5 Lgr5+ ISC
	ENR	ENR-Arg		ENR	ENR-Arg
	0.01	0.015		4.3989	6.1093
	0.015	0.02		3.9356	4.0832
	0.02	0.01		4.1098	4.9058
	0.015	0.01		4.1473	3.9854
	0.01	0.01		5.0842	4.8219
	0.02	0.015		5.2374	5.9238
	Figure 2g-Lgr5+ cells number per bud per bud Lgr5+ ISC			Figure 2g-EdU+Lgr5+ cells number per bud per bud Lgr5+ ISC
	ENR	ENR-Arg		ENR	ENR-Arg
	5	6		3	3
	4	5		2	3
	5	5		3	3
	4	5		3	4
	5	4		3	4
	5	4		3	4
	4	5		3	4
	5	6		2	3
	4	6		3	3
	5	6		3	4
	6	5		2	4
	5	5		4	2
	5	4		3	3
	5	4		2	2
	5	5		3	3
	6	6		4	3
	5	5		3	3
	6	4		3	2
	5	5		3	2
	4	6		3	4
	5	4		4	4
	4	5		4	4
	5	6		4	4
	5	5		3	3

## Sheet: Figure 3
	Figure 3e-Organoid per ISC Lgr5+ ISC			Figure 3e-MFI of Lgr5 Lgr5+ ISC
	ENR	ENR-Arg		ENR	ENR-Arg
	0.12	0.23		8.9384	23.0493
	0.06	0.18		7.6937	34.9821
	0.13	0.19		9.728	30.0101
	0.18	0.23		7.103	42.1948
	0.12	0.18		6.9023	38.194
	0.08	0.21		5.6941	29.0194
	Figure 3g-Organoid per ISC Lgr5+ ISC			Figure 3g-MFI of Lgr5 Lgr5+ ISC
	ENR	ENR-Arg		ENR	ENR-Arg
	0.19	0.22		6.3981	41.0483
	0.13	0.28		5.0101	38.1049
	0.18	0.17		4.9804	33.8492
	0.14	0.19		7.1024	48.1983
	0.08	0.24		6.1684	36.1029
	0.14	0.19		5.9853	48.9202
	Figure 3i-Lgr5+ cells number per bud per bud Lgr5+ ISC			Figure 3i-EdU+Lgr5+ cells number per bud per bud Lgr5+ ISC
	ENR	ENR-Arg		ENR	ENR-Arg
	6	8		5	7
	8	8		4	6
	7	9		4	7
	9	8		5	6
	8	5		4	7
	7	8		4	8
	8	4		5	7
	7	8		4	6
	6	9		5	6
	7	6		4	7
	8	9		6	6
	9	9		4	7
	5	9		3	8
	8	8		4	7
	7	7		5	7
	8	8		5	7
	7	7		5	7
	5	9		5	6
	7	8		4	6
	4	9		5	6
	7	8		4	6
	5	6		5	6
	6	6		4	5
	5	9		6	6
	Figure 3k-Organoid per ISC			Figure 3k-MFI of Lgr5
	ENR	ENR-Arg		ENR	ENR-Arg
	0.09	0.14		14.5985	21.0483
	0.095	0.17		22.4982	28.1043
	0.12	0.12		18.4893	32.8492
	0.065	0.13		13.4983	18.1983
	0.105	0.095		16.1094	26.1029
	0.09	0.135		15.9853	18.491

## Sheet: Figure 4
		Figure 4a				Figure 4b
		ENR	ENR-Arg			ENR	ENR-Arg
		21.2783	41.2389			0.571933	1.34607
		19.3904	38.2093			0.546741	1.72442
		27.0389	33.0948			0.92638	1.02278
		16.2839	45.2391
		14.2983	29.4905
		19.0394	19.4985
		18.2045	42.2987
		17.1083	25.4085
		22.3094	49.2094
		28.4095	36.2085
		23.094	50.0937
		26.3849
		Figure 4c-Axin2			Figure 4c-Ctnnb1			Figure 4c-GSK3β
		ENR	ENR-Arg		ENR	ENR-Arg		ENR	ENR-Arg
		1	4.98829		1	4.70568		1	5.6199
		1.15442	4.01331		1.23961	3.68267		1.92702	6.62366
		1.0185	5.24963		1.07987	4.24777		1.11068	5.22045
		0.943372	6.57663		3.31769	10.7984		1.51197	7.60227
		2.75384	6.80045		3.83868	5.02254		3.07073	4.30445
		2.56872	10.5403		1.15179	5.59391		1.11224	6.21902
		Figure 4d				Figure 4e			Figure 4e
		Ctrl	Arg			Ctrl	Arg		Ctrl	Arg
		36.3785	62.4096			1	12.4529		1	10.0331
		46.3875	79.3098			0.833108	15.0903		1.0607	10.6354
		49.5874	59.0489			0.947088	10.896		1.22792	6.5995

## Sheet: Figure 5
		Figure 5a-Wnt1			Figure 5a-Wnt2b			Figure 5a-Wnt3			Figure 5a-Wnt3a
		Ctrl	Arg		Ctrl	Arg		Ctrl	Arg		Ctrl	Arg
		1	2.63721		1	1.17493		1	2.88977		1	1.19193
		1.04868	1.29069		1.05861	3.42238		0.864136	0.830246		0.470204	0.493472
		0.875474	1.23577		1.30254	2.23398		1.12781	1.40159		0.367395	0.714792
		1.08034	1.4717		1.14759	3.14156		1.13044	2.01315		0.433369	0.799692
		1.29164	1.01104		1.23192	3.31159		1.25214	1.07273		0.450863	0.50731
		1.47918	1.02573		2.92576	3.55318		3.16892	3.26449		1.59982	0.849789
		Figure 5a-Wnt5a			Figure 5a-Wnt6			Figure 5a-R-spondin1			Figure 5a-Gremlin1
		Ctrl	Arg		Ctrl	Arg		Ctrl	Arg		Ctrl	Arg
		1	3.22082		1	2.06571		1	1.37759		1	0.916072
		1.18189	0.998594		0.78508	0.764522		1.37129	1.04723		0.915952	0.760319
		1.0762	1.49965		0.771802	0.908565		1.01096	1.06316		0.792666	0.511888
		0.950075	1.85553		0.757729	1.13034		1.22729	1.43232		1.86278	1.93284
		0.912286	1.1835		0.517025	0.830969		1.46066	1.84007		1.00176	1.2134
		0.983269	1.18778		1.64922	1.40513		2.70262	2.54711		1.04794	1.14279
		Figure 5b			Figure 5c			Figure 5d			Figure 5e
		Ctrl	Arg		Ctrl	Arg		Ctrl	Arg		Ctrl	Arg
		18.3843	58.394		0.236157	0.322249		11.2984	26.103		0.083315	0.091079
		24.4872	62.3894		0.216173	0.344989		6.0483	14.9476		0.080145	0.107847
		23.0918	48.0498		0.186909	0.259219		4.2877	21.3048		0.087955	0.098567
		19.1039	65.2892		0.252925	0.312647		7.0182	16.9942		0.074448	0.119148
		26.0394	45.1093		0.17276	0.354866		5.5465	24.0994		0.084647	0.127417
		24.0473	48.2747		0.253155	0.272679		6.7749	18.9405		0.070314	0.129438
		Figure 5f			Figure 5g
		ENR	ENR+Wnt2b-Ab		ENR	ENR+Wnt2b-Ab	ENR-Arg	ENR-Arg+Wnt2b-Ab
		0.015	0.15		0.085	0.02	0.18	0.025
		0.01	0.18		0.12	0.03	0.23	0.04
		0.015	0.2		0.09	0.015	0.17	0.03
		0.01	0.19		0.14	0.03	0.22	0.02
		0.015	0.16		0.08	0.015	0.19	0.02
		0.02	0.18		0.075	0.01	0.26	0.015

## Sheet: Figure 6
		Figure 6a-slc7a1			Figure 6a-slc7a4				Figure 6b
		Ctrl	Arg		Ctrl	Arg			Ctrl	Arg
		1	2.01163		1	2.01163			58.467	108.048
		0.93705	1.92128		0.93705	1.92128			83.104	145.102
		0.873463	2.07158		0.873463	2.07158			62.011	111.264
									77.194	124.149
									54.021	164.024
									104.382	99.842
		Figure 6d-P-mTOR/mTOR			Figure 6d-P-P-p70s6k/p70S6K			Figure 6d-P-P-4EBP1/4EBP1
		Ctrl	Arg		Ctrl	Arg		Ctrl	Arg
		0.52309	0.0358718		1.26398	0.382973		2.16295	0.172966
		0.352049	0.0127531		0.93197	0.165971		1.87196	0.104967
		0.302948	0.016575		1.73797	0.30697		1.50696	0.280947
		Figure 6f
		Ctrl	Arg	MHY1485	Arg+Rapamycin	Rapamycin
		0.082289	0.380147	0.478947	0.061364	0.120962
		0.089176	0.418819	0.474047	0.058582	0.108512
		0.145463	0.345845	0.453121	0.003223	0.165064

## Sheet: Figure 7
		Figure 7b						Figure 7c
		Ctrl	5-FU	5-FU+Arg	5-FU+Arg+Wnt2b-Ab			Ctrl	5-FU	5-FU+Arg	5-FU+Arg+anti-Wnt2b
		4.59	0.42	2.31	0.54			0.225	0.05625	0.1375	0.065
		2.64	0.33	1.63	0.75			0.225	0.04375	0.2	0.06125
		2.78	0.47	1.85	0.93			0.1625	0.0375	0.1375	0.05875
								0.2375	0.06875	0.13125	0.065
								0.175	0.08125	0.1875	0.08
								0.275	0.05625	0.11875	0.07
										0.15625
		Figure 7d						Figure 7e
		ENR	ENR-Arg	ENR+TNF-α	ENR-Arg+TNF-α			ENR-TNF-α	ENR-Arg+TNF-α	ENR-Arg+TNF-α+Wnt2b-Ab	ENR-Wnt2b+TNF-α
		0	12.5	100	40			100	45.4545	75	58.3333
		0	11.1111	88.8889	27.2727			85.7143	27.2727	77.7778	60
		12.5	18.1818	77.7778	44.4444			77.7778	44.4444	71.4286	37.5
		10	8.33333	75	44.4444			75	40	100	44.4444
		16.6667	0	72.7273	33.3333			75	25	76.9231	36.3636
		0	12.5	100	57.1429			100	55.5556	75	25

## Sheet: Supplementary Figure 1
		Figure S1a											Figure S1b-length			Figure S1b-mass
		day	Ctrl				Arg						Ctrl	Arg		Ctrl	Arg
		0	1	1	1	1	1	1	1	1			46.3	55.1		2.219	2.876
		1	1.04	1.02	1.01	1.02	1	1	0.992218	1.03075			47	57.3		1.987	2.179
		2	1.03	1.04	1.02	1.01	1.01	1.03	1.01112	1.05766			44.5	53.4		2.367	2.365
		3	1.06	1.04	1.04	1.01	1.04	1.03	1.02779	1.08456			48.3	56		2.013	2.963
		4	1.1	1.07	1.05	0.99	1.08	1.04	1.01445	1.13901			45.7	55.5		2.144	3.018
		5	1.17	1.1	1.07	1.02	1.06	1.02	1.00667	1.18642			46.2	52		2.018	2.563
		6	1.19	1.13	1.1	1.02	1.08	1.03	1.00111	1.19154
		7	1.18	1.11	1.12	1.01	1.1	1.03	1.02779	1.16976
		8	1.21	1.14	1.14	1.03	1.09	1.06	1.04836	1.18065
		9	1.21	1.17	1.11	1.02	1.09	1.07	1.03002	1.20307
		10	1.2	1.16	1.14	1.04	1.11	1.04	1.03669	1.23254
		11	1.24	1.18	1.15	1.04	1.16	1.08	1.07115	1.25753
		12	1.23	1.16	1.17	1.06	1.16	1.1	1.07726	1.24215
		13	1.24	1.2	1.19	1.08	1.18	1.09	1.07615	1.20948
		14	1.28	1.21	1.21	1.08	1.18	1.13	1.09561	1.25881
		Figure S1c			Figure S1d
		Ctrl	Arg		Ctrl	Arg
		4	6		16	6
		3	5		6	9
		4	4		8	6
		5	6		12	4
		4	6		5	5
		2	4		9	4
		5	4		9	4
		4	4		16	7
		4	4		11	9
		4	7		18	10
		5	5		12	4
		6	4		8	7
		4	4		9	8
		5	6		8	8
		6	7		7	9
		4	6		12	8
		4	5		6	12
		3	5		4	6
		4	6		8	7
		5	4		12	4
		4	7		6	3
		2	5		6	5
		3	4		9	4
		6	6		11	4
		6	4		14	3
		1	7		8	7
		4	8		7	7
		5	5		8	5
		2	3		8	11
		4	3		9	5
		2	6		12	6
		5			7	7
		4			8	5
		6			11	8
					6	6
					7	9
					6	5
					6	4
					9	7
					8	7
					5	8
					3	6
					7	4
					5	5
					8	6
						5
						7
						9

## Sheet: Supplementary Figure 2
		Figure S2a							Figure S2b
		Ctrl	1 mM	2 mM	3 mM				ENR			ENR-Arg
		0.142857	0.142857	0.833333	0.8			Lgr5	0.892554	0.944862	1.16258	1.04869	3.05466	1.99395
		0.222222	0.285714	1	0.928571			Olfm4	0.886984	1.21632	0.896701	1.2219	0.92888	0.943001
		0.214286	0.230769	0.818182	1			Bmi1	1.10758	1.01449	0.877938	1.01462	0.842111	0.566955
		0.1875	0.133333	0.909091	0.916667			mTert	0.961581	1.1201	0.918321	0.98116	1.36151	0.43388
		0.333333	0.0625	0.916667	0.9
		0.1	0.055556	0.857143	0.923077
		0.214286	0.095238	0.833333	0.909091				Figure S2d
		0	0.052632	1	1				ENR			ENR-Arg
		0.076923	0.307692	1	1			Lyz1	1	0.480862	0.953867	0.832667	1.47856	0.94376
		0.1875	0.25	1	0.888889			Defa6	1	0.892213	2.13352	2.49891	2.29335	1.1644
		0.333333	0	1	0.866667
		0	0.153846	0.888889	0.916667
									Figure S2e
		Figure S2c							ENR			ENR-Arg
		ENR	ENR-Arg					Wnt2b	1	0.676884	2.44369	1.64713	2.46806	1.27416
		4	4					Wnt3	1	0.548961	1.44153	1.69473	1.33291	0.835667
		5	3					Axin2	1	0.708991	2.07971	2.60405	1.12471	1.59429
		4	2					Ctnnb1	1	0.706407	1.07749	1.04041	0.896574	0.76212
		4	2
		5	1
		3	3
		1	4
		3	5
		4	3
		5	3
		3	4
		3	4
		4	4
		2	4
		1	2
		3	5

## Sheet: Supplementary Figure 3
		Figure S3a				Figure S3b-Axin2			Figure S3b-Ctnnb1			Figure S3b-GSK3β
		ENR	ENR-Arg			ENR	ENR-Arg		ENR	ENR-Arg		ENR	ENR-Arg
		0.747212	0.979915			1	1.34147		1	1.34147		1	1.86719
		1.02692	1.03166			0.777618	0.582836		0.777618	0.582836		0.8419	0.815719
		0.920248	0.727983			0.955457	0.846809		0.955457	0.846809		0.64783	0.859761
						1.26513	1.03165		1.26513	1.03165		0.87644	1.10625
						3.46981	0.843251		3.46981	0.843251		3.20648	0.672702
							2.55934			2.55934			3.21784

[truncated: 2 more sheets: Supplementary Figure 4, Supplementary Figure 5]
